# Supplementary material for: ﻿A new species of Diplatys (Insecta, Dermaptera, Diplatyidae) earwig from the Western Ghats of India
Source: Zookeys. 2022 Mar 7;1088:53–64. doi: 10.3897/zookeys.1088.79416 (PMC8922309; doi:10.3897/zookeys.1088.79416)
Supplement: XML Treatment for Diplatys sahyadriensis [file zookeys.1088.79416-treatment1.xml]

<!DOCTYPE tp:taxon-treatment
  PUBLIC "-//TaxonX//DTD Taxonomic Treatment Publishing DTD v0 20100105//EN" "tax-treatment-NSO.dtd">
<tp:taxon-treatment xmlns:tp="http://www.plazi.org/taxpub"><tp:treatment-meta><kwd-group><label>Taxon classification</label><kwd>
                  <named-content content-type="kingdom">Animalia</named-content>
                </kwd><kwd>
                  <named-content content-type="order">Dermaptera</named-content>
                </kwd><kwd>
                  <named-content content-type="family">Diplatyidae</named-content>
                </kwd></kwd-group><mixed-citation publication-type="journal"><person-group><name><surname>Karthik</surname><given-names>Chikkabidare M.</given-names></name><name><surname>Kamimura</surname><given-names>Yoshitaka</given-names></name><name><surname>Kalleshwaraswamy</surname><given-names>Chicknayakanahalli M.</given-names></name></person-group><article-title>﻿A new species of <italic><tp:taxon-name><tp:taxon-name-part taxon-name-part-type="genus" reg="Diplatys">Diplatys</tp:taxon-name-part></tp:taxon-name></italic> (<tp:taxon-name><tp:taxon-name-part taxon-name-part-type="class">Insecta</tp:taxon-name-part></tp:taxon-name>, <tp:taxon-name><tp:taxon-name-part taxon-name-part-type="order">Dermaptera</tp:taxon-name-part></tp:taxon-name>, <tp:taxon-name><tp:taxon-name-part taxon-name-part-type="family">Diplatyidae</tp:taxon-name-part></tp:taxon-name>) earwig from the Western Ghats of India</article-title><source>Zookeys</source><day>07</day><month>03</month><year>2022</year><volume>1088</volume><fpage>53</fpage><lpage>64</lpage><pub-id pub-id-type="doi">10.3897/zookeys.1088.79416</pub-id></mixed-citation></tp:treatment-meta><tp:nomenclature><label>﻿</label><tp:taxon-name>
                <object-id xmlns:xlink="http://www.w3.org/1999/xlink" content-type="arpha" xlink:type="simple">0F2675BE-CF0D-5C69-988C-46BA9D01B25D</object-id>
                <tp:taxon-name-part taxon-name-part-type="genus" reg="Diplatys">Diplatys</tp:taxon-name-part>
                <tp:taxon-name-part taxon-name-part-type="species" reg="sahyadriensis">sahyadriensis</tp:taxon-name-part>
                <object-id xmlns:xlink="http://www.w3.org/1999/xlink" content-type="zoobank" xlink:type="simple">http://zoobank.org/3E7D2B09-09B4-437B-93B1-280FEBD35207</object-id>
              </tp:taxon-name><tp:taxon-authority>Karthik, Kamimura &amp; Kalleshwaraswamy</tp:taxon-authority><tp:taxon-status xmlns:xlink="http://www.w3.org/1999/xlink" xlink:type="simple">sp. nov.</tp:taxon-status><xref ref-type="fig" rid="F1">Figs 1</xref><xref ref-type="fig" rid="F2">, 2</xref><xref ref-type="table" rid="T2">, Table 2</xref></tp:nomenclature><tp:treatment-sec sec-type="material" id="SECID0ELBAG"><title>Material examined.</title><p><bold><italic>Holotype</italic></bold> (♂), India: Karnataka, Hosanagara-Shivamogga Road, Galigekola, <named-content xmlns:xlink="http://www.w3.org/1999/xlink" content-type="dwc:verbatimCoordinates" xlink:type="simple"><named-content content-type="geo-json" specific-use="{&#34;type&#34;:&#34;Point&#34;,&#34;coordinates&#34;:[75.378493,13.998015]}" id="NCID0EYBAG" xlink:type="simple">13°59'52.854"N, 75°22'42.576"E</named-content></named-content>, 6.xi.2020, C.M. Karthik leg., <italic>ex.</italic> sugarcane.</p></tp:treatment-sec><tp:treatment-sec sec-type="diagnosis" id="SECID0E6BAG"><title>Diagnosis.</title><p>Male has simple forceps, and is easily discriminated from that of other <italic><tp:taxon-name><tp:taxon-name-part taxon-name-part-type="genus" reg="Diplatys">Diplatys</tp:taxon-name-part></tp:taxon-name></italic> species by the unique morphology of the virga: paired portion with developed flanges and a whip-like process at each tip. Flanged virgae have been reported in this genus only for <italic><tp:taxon-name><tp:taxon-name-part taxon-name-part-type="genus" reg="Diplatys">D.</tp:taxon-name-part><tp:taxon-name-part taxon-name-part-type="species" reg="jawalagiriensis">jawalagiriensis</tp:taxon-name-part></tp:taxon-name></italic> Kapoor, Bharadwaj &amp; Banerjee, 1971. However, almost no unpaired part is present at the base of each virga in <italic><tp:taxon-name><tp:taxon-name-part taxon-name-part-type="genus" reg="Diplatys">D.</tp:taxon-name-part><tp:taxon-name-part taxon-name-part-type="species" reg="jawalagiriensis">jawalagiriensis</tp:taxon-name-part></tp:taxon-name></italic>, with no associated large sclerites in the penis lobe (vs short but conspicuous unpaired part and characteristic associated sclerites are present in <italic><tp:taxon-name><tp:taxon-name-part taxon-name-part-type="genus" reg="Diplatys">D.</tp:taxon-name-part><tp:taxon-name-part taxon-name-part-type="species" reg="sahyadriensis">sahyadriensis</tp:taxon-name-part></tp:taxon-name></italic> sp. nov.).</p></tp:treatment-sec><tp:treatment-sec sec-type="description" id="SECID0ENDAG"><title>Description.</title><p><bold>Male</bold> (holotype: Figs <xref ref-type="fig" rid="F1">1</xref>, <xref ref-type="fig" rid="F2">2</xref>). Measurements of body parts are shown in Table <xref ref-type="table" rid="T2">2</xref>. Body generally dark brown. 2<sup>nd</sup> antennal segment and beyond light brown. Coxa, trochanter, basal third of femur, distal half of tibia, tarsi, base of tegmina, wings (excluding fustis), lateral and posterior margins of pronotum, and base of forceps whitish brown (Fig. <xref ref-type="fig" rid="F1">1a–f</xref>). Abdomen and forceps densely pubescent (Fig. <xref ref-type="fig" rid="F1">1a, f</xref>).</p><table-wrap id="T2" position="float" orientation="portrait"><label>Table 2.</label><caption><p>Measurements (mm) of the male holotype of <italic><tp:taxon-name><tp:taxon-name-part taxon-name-part-type="genus" reg="Diplatys">Diplatys</tp:taxon-name-part><tp:taxon-name-part taxon-name-part-type="species" reg="sahyadriensis">sahyadriensis</tp:taxon-name-part></tp:taxon-name></italic> sp. nov.</p></caption><table id="TID0ESVBG" rules="all"><tbody><tr><th rowspan="1" colspan="1">Length</th><th rowspan="1" colspan="1">Measurement (mm)</th></tr><tr><td rowspan="1" colspan="1">Body without forceps</td><td rowspan="1" colspan="1">11.12</td></tr><tr><td rowspan="1" colspan="1">Head</td><td rowspan="1" colspan="1">1.55</td></tr><tr><td rowspan="1" colspan="1">Pronotum</td><td rowspan="1" colspan="1">1.22</td></tr><tr><td rowspan="1" colspan="1">Tegmen</td><td rowspan="1" colspan="1">3.00</td></tr><tr><td rowspan="1" colspan="1">Forceps</td><td rowspan="1" colspan="1">1.30</td></tr><tr><td rowspan="1" colspan="1">
                        <bold>Width</bold>
                      </td><td rowspan="1" colspan="1"/></tr><tr><td rowspan="1" colspan="1">Head</td><td rowspan="1" colspan="1">1.57</td></tr><tr><td rowspan="1" colspan="1">Pronotum</td><td rowspan="1" colspan="1">1.22</td></tr><tr><td rowspan="1" colspan="1">Tegmen</td><td rowspan="1" colspan="1">1.00</td></tr><tr><td rowspan="1" colspan="1">Ultimate tergite</td><td rowspan="1" colspan="1">1.25</td></tr></tbody></table></table-wrap><fig id="F1" position="float" orientation="portrait"><object-id xmlns:xlink="http://www.w3.org/1999/xlink" content-type="doi" xlink:type="simple">10.3897/zookeys.1088.79416.figure1</object-id><object-id xmlns:xlink="http://www.w3.org/1999/xlink" content-type="arpha" xlink:type="simple">1004CD76-A045-5E42-A97D-6FB60AF6872C</object-id><label>Figure 1.</label><caption><p><italic><tp:taxon-name><tp:taxon-name-part taxon-name-part-type="genus" reg="Diplatys">Diplatys</tp:taxon-name-part><tp:taxon-name-part taxon-name-part-type="species" reg="sahyadriensis">sahyadriensis</tp:taxon-name-part></tp:taxon-name></italic> sp. nov. (male holotype) <bold>a</bold> habitus <bold>b</bold> pronotum, tegmina and wings <bold>c</bold> thoracic sterna <bold>d</bold> left antenna <bold>e</bold> right foreleg <bold>f</bold> penultimate sternite and forceps <bold>g</bold> genitalia.</p></caption><graphic xmlns:xlink="http://www.w3.org/1999/xlink" xlink:href="zookeys-1088-053-g001.jpg" position="float" orientation="portrait" xlink:type="simple" id="oo_654592.jpg"><uri content-type="original_file" xlink:type="simple">https://binary.pensoft.net/fig/654592</uri></graphic></fig><p>Head (Fig. <xref ref-type="fig" rid="F1">1a</xref>) slightly wider than long, widest in eye region; frons tumid but weakly depressed at apex; occiput strongly and widely depressed; transverse and median sutures visible but not conspicuous; posterior margin strongly emarginated in middle. Eyes prominent, distinctly longer than the post-ocular length. Antennae (Fig. <xref ref-type="fig" rid="F1">1a, d</xref>) 17 segments or more (in holotype 15 left segments and 17 right segments remain), 1<sup>st</sup> expanded apically, slightly shorter than the combined length of 2<sup>nd</sup> to 4<sup>th</sup>; 2<sup>nd</sup> minute, shorter than width; 3<sup>rd</sup> long and slender; 4<sup>th</sup> slightly shorter than 3<sup>rd</sup>; 5<sup>th</sup> onwards segments gradually increasing in length and thinning up to 13<sup>th</sup> and 14<sup>th</sup>. Pronotum (Fig. <xref ref-type="fig" rid="F1">1b</xref>) longer than broad, narrowed posteriorly, anteriorly convex, sides almost straight, hind margin subrotundate, median sulcus distinct, prozona tumid and well differentiated from flat metazona. Tegmina (Fig. <xref ref-type="fig" rid="F1">1b</xref>) well developed, humeral angles weak, costal margin straight, posterior margin obliquely convex, axillary angles weak, showing a broad triangular scutellum. Wings (Fig. <xref ref-type="fig" rid="F1">1b</xref>) well developed.</p><p>Prosternum (Fig. <xref ref-type="fig" rid="F1">1c</xref>) elongate, with a constriction at the point of attachment of forelegs. Mesosternum (Fig. <xref ref-type="fig" rid="F1">1c</xref>) broader than prosternum, more or less rounded, deeply constricted at the point of attachment of the midlegs, truncated posteriorly. Metasternum (Fig. <xref ref-type="fig" rid="F1">1c</xref>) hexagonal, constricted at point of attachment of hindlegs, emarginate posteriorly.</p><p>Abdomen (Fig. <xref ref-type="fig" rid="F1">1a</xref>) long, cylindrical, greatly enlarging from 7<sup>th</sup> tergite onwards. Penultimate sternite (Figs <xref ref-type="fig" rid="F1">1f</xref>, <xref ref-type="fig" rid="F2">2a</xref>), relatively long, posterior margin weakly emarginated at middle. Ultimate tergite (Fig. <xref ref-type="fig" rid="F1">1a</xref>) transverse with two small, bifid, undulate depressions. Forceps (Fig. <xref ref-type="fig" rid="F1">1a, f</xref>) about as long as the ultimate tergite, trigonal with ridge only present in basal two-thirds, branches tapering apically with pointed tip and without curving.</p><p>Parameres (= external parameres; Figs <xref ref-type="fig" rid="F1">1g</xref>, <xref ref-type="fig" rid="F2">2b</xref>) with an internal tooth at apical one-quarter and a small, deep concavity distal to it. Penis lobes (Figs <xref ref-type="fig" rid="F1">1g</xref>, <xref ref-type="fig" rid="F2">2c</xref>) slightly shorter than the parameres, each with a denticulated sclerite (= outer denticulated sclerite; ods), two differently shaped, serrated sclerites (mid serrated sclerite [mss] and inner serrated sclerite [iss]), a disc-shaped sclerite (ds), and a bifurcated virga. Virga (Figs <xref ref-type="fig" rid="F1">1g</xref>, <xref ref-type="fig" rid="F2">2c</xref>) with very short, unpaired part, and long paired part. Each branch of paired part convoluted, slender, but with well-developed flange, and tips widened with a whip-like distal process (wdp).</p><fig id="F2" position="float" orientation="portrait"><object-id xmlns:xlink="http://www.w3.org/1999/xlink" content-type="doi" xlink:type="simple">10.3897/zookeys.1088.79416.figure2</object-id><object-id xmlns:xlink="http://www.w3.org/1999/xlink" content-type="arpha" xlink:type="simple">E142E80F-AA09-55DC-8961-134C42194E03</object-id><label>Figure 2.</label><caption><p><italic><tp:taxon-name><tp:taxon-name-part taxon-name-part-type="genus" reg="Diplatys">Diplatys</tp:taxon-name-part><tp:taxon-name-part taxon-name-part-type="species" reg="sahyadriensis">sahyadriensis</tp:taxon-name-part></tp:taxon-name></italic> sp. nov. (male holotype) <bold>a</bold> posterior half of penultimate sternite <bold>b</bold> left paramere <bold>c</bold> left penis (in repose), virga with whip-like distal processes (wdp), and associated sclerites (ds, disc-shaped sclerite; iss, inner serrated sclerite; mss, mid serrated sclerite; ods, outer denticulated sclerite).</p></caption><graphic xmlns:xlink="http://www.w3.org/1999/xlink" xlink:href="zookeys-1088-053-g002.jpg" position="float" orientation="portrait" xlink:type="simple" id="oo_654593.jpg"><uri content-type="original_file" xlink:type="simple">https://binary.pensoft.net/fig/654593</uri></graphic></fig><p><bold>Female.</bold> Unknown.</p></tp:treatment-sec><tp:treatment-sec sec-type="etymology" id="SECID0EFNAG"><title>Etymology.</title><p>The specific epithet <italic><tp:taxon-name><tp:taxon-name-part taxon-name-part-type="genus" reg="Diplatys"/><tp:taxon-name-part taxon-name-part-type="species" reg="sahyadriensis">sahyadriensis</tp:taxon-name-part></tp:taxon-name></italic> refers to the type locality: the specimen was collected from the Sahyadri Ranges, which is a gateway to the Western Ghats of Karnataka.</p></tp:treatment-sec><tp:treatment-sec sec-type="distribution" id="SECID0EVNAG"><title>Distribution.</title><p>Only known from Shivamogga, Karnataka, India.</p></tp:treatment-sec><tp:treatment-sec sec-type="Bioecology" id="SECID0E1NAG"><title>Bioecology.</title><p>The male specimen (holotype) was collected from whorls of sugarcane <italic><tp:taxon-name><tp:taxon-name-part taxon-name-part-type="genus" reg="Saccharum">Saccharum</tp:taxon-name-part><tp:taxon-name-part taxon-name-part-type="species" reg="officinarum">officinarum</tp:taxon-name-part></tp:taxon-name></italic> L. (<tp:taxon-name><tp:taxon-name-part taxon-name-part-type="division">Angiospermae</tp:taxon-name-part></tp:taxon-name>, <tp:taxon-name><tp:taxon-name-part taxon-name-part-type="family">Gramineae</tp:taxon-name-part></tp:taxon-name>). The collection site is in a mixed area of sugarcane and paddy fields. Faecal pellets were seen on the leaves of sugarcane, suggesting that specimen had been in that place for some time, possibly taking advantage of this shaded spot.</p></tp:treatment-sec></tp:taxon-treatment>
